# Supplementary material for: Rubisco Adaptation Is More Limited by Phylogenetic Constraint Than by Catalytic Trade-off
Source: Mol Biol Evol. 2021 Mar 19;38(7):2880–96. doi: 10.1093/molbev/msab079 (PMC8233502; doi:10.1093/molbev/msab079)
Supplement: msab079_Supplementary_Data [file msab079_supplementary_data.zip]

Archive with 5 entries (5 files):
- Supplemental_File_1.pdf
- Supplemental_File_2.xlsx
- Supplemental_File_3.txt
- Supplemental_File_4.txt
- Supplemental_File_5.txt
